# Supplementary material for: Analytical validation and clinical evaluation of a high-sensitivity cardiac troponin I immunoassay for use in cats
Source: PLoS One. 2026 Apr 8;21(4):e0346522. doi: 10.1371/journal.pone.0346522 (PMC13061172; doi:10.1371/journal.pone.0346522)
Supplement: S1 File — (XLSM) [file pone.0346522.s001.xlsm]

## Sheet: Fe TNIH Validation
Feline TNIH Analytical Validation
intra-assay variability
	~10	~20	~50	~100	~250	~1000
Run 1	9.51	21.45	46.02	96.48	240.08	1044.29
Run 2	8.97	21.43	45.01	99.12	244.95	1001.53
Run 3	8.37	22	44.25	100.54	239.38	1038.19
Run 4	8.69	20.67	45.63	100.62	246.65	1031.08
Run 5	8.62	20.71	45.22	100.75	242.63	1034.74
Run 6	8.6	20.59	45.41	101.86	232.15	1048.94
Run 7	8.51	20.49	45.61	99.01	241.13	1054.5
Run 8	9.11	20.87	45.73	98.76	242.83	1013.99
Run 9	8.9	20.81	46.84	102.14	239.71	1037.99
Run 10	8.49	20.9	45.96	96.66	240.53	1042
mean	8.777	20.992	45.568	99.594	241.004	1034.72
SD	0.346957	0.479694	0.683322	1.95697	3.90478	16.0046
%CV	3.95302	2.28513	1.49957	1.96494	1.62021	1.54675
inter-assay variability
	~10	~20	~50	~100	~250	~1000
Day 1	9.51	21.45	46.02	96.48	240.08	1044.29
Day 2	8.5	19.92	45.31	94.26	239.39	996.65
Day 3	8.06	20.47	44.73	97.71	239.52	991.45
Day 4	7.87	19.68	44.99	96.84	233.67	992.21
Day 5	8	19.41	43.38	96.32	239.73	976.71
Day 6	7.76	19.35	43.38	119.89	229.37	983.58
Day 7	8.55	19.95	44.51	92.38	227.95	972.17
Day 8	7.86	19.09	41.83	95.09	229.67	957.95
Day 9	7.88	19.45	41.63	91.7	224.43	950.16
Day 10	8.03	18.82	41.61	93.62	225.09	963.81
mean	8.202	19.759	43.739	97.429	232.89	982.898
SD	0.530991	0.756269	1.62259	8.13353	6.3672	26.5211
%CV	6.47392	3.82747	3.7097	8.34816	2.73399	2.69826
dilutional parallelism
sample	sample	~100			sample	~250			sample	~1000
		O	E	O/E		O	E	O/E		O	E	O/E
Pure	Pure	96.48			Pure	240.08			Pure	1044.29
1:2	1:2	54.31	48.24	112.583	1:2	127.83	120.04	106.49	1:2	490.16	522.145	93.8743
1:4	1:4	36.23	24.12	150.207	1:4	64.03	60.02	106.681	1:4	258.17	261.072	98.8882
1:8	1:8	15.76	12.06	130.68	1:8	33.6	30.01	111.963	1:8	126.88	130.536	97.1991
1:16	1:16	15.23	6.03	252.57	1:16	19.09	15.005	127.224	1:16	66.84	65.2681	102.408
spiking recovery
spikings	Observed	Expected	O/E
10&20	13.72	15.48	88.6305
10&50	24.86	27.765	89.5372
10&100	47.26	52.995	89.1782
10&250	108.9	124.795	87.2631
10&1000	475.98	526.9	90.3359
20&50	32.28	33.735	95.687
20&100	60.09	58.965	101.908
20&250	128.35	130.765	98.1532
20&1000	513.6	532.87	96.3837
50&100	66.02	71.25	92.6596
50&250	125.43	143.05	87.6826
50&1000	427.49	545.155	78.4162
100&250	169.87	168.28	100.945
100&1000	543.57	570.385	95.2988
250&1000	635.84	642.185	99.012
