# Supplementary material for: Analytical validation and clinical evaluation of a high-sensitivity cardiac troponin I immunoassay for use in cats
Source: PLoS One. 2026 Apr 8;21(4):e0346522. doi: 10.1371/journal.pone.0346522 (PMC13061172; doi:10.1371/journal.pone.0346522)
Supplement: S2 File — (XLSX) [file pone.0346522.s002.xlsx]

## Sheet: Troponin Data
VMIS/ID number	Cat's age in years	Sex	Body weight (kgs)	Echo diagnosis	High sensitivity cardiac troponin I (pg/mL)	Group 1 (Normal), Group 2 (HCM B1), Group 3 (HCM B2), Group 4 (Any cardiomyopathy- stage C), Group 5 (Congenital), Group 6 (TMT/myocarditis suspect),
229531	8	Male neutered	6.3	Healthy	12.5	1
266682	6	Female spayed	4	Healthy	58.19	1
286665	4	Male neutered	5.23	Healthy	192.62	1
304942	2	Male neutered	4.95	Healthy	55.54	1
304945	6	Female spayed	4.64	Healthy	16.18	1
304946	10	Male neutered	5.3	Healthy	21.14	1
311888	10	Female spayed	4.9	Healthy	101.94	1
311889	9	Male neutered	7.63	Healthy	11.9	1
276061	12	Male neutered	6.8	Healthy	25.94	1
291078	11	Female spayed	3.1	Healthy	30.96	1
284300	5	Female spayed	4.63	Healthy	39.92	1
304944	8	Female spayed	3.77	Healthy	183.35	1
284381	3	Female spayed	3.1	Healthy	17.9	1
311773	7	Female spayed	4.17	Healthy	52.98	1
311852	2	Male neutered	3.62	Healthy	8.4	1
311821	2	Female spayed	5.5	Healthy	60.41	1
294240	2	Male neutered	4.5	Healthy	19.36	1
269648	7	Male neutered	4.7	Healthy	26.39	1
297518	7	Female spayed	4.62	Healthy	21.01	1
311884	2	Male neutered	6.2	Healthy	8.18	1
311883	2	Male neutered	6.75	Healthy	45.18	1
311885	6	Female spayed	4.3	Healthy	26.26	1
306949	6	Female spayed	4.08	Healthy	24.81	1
309861	5	Male neutered	5.6	Healthy	42.53	1
311886	7	Female spayed	4.2	Healthy	60.85	1
292119	1	Female spayed	3.7	Healthy	18.66	1
301283	6	Female spayed	4.5	Healthy	40.09	1
311878	1	Male neutered	4.83	Healthy	17.33	1
311877	1	Male neutered	5	Healthy	25.79	1
301282	6	Male neutered	4	Healthy	32.96	1
311879	3	Male neutered	4.1	Healthy	13.41	1
311880	3	Female spayed	4.64	Healthy	31.62	1
311881	12	Male neutered	4.3	Healthy	68.33	1
311882	3	Male neutered	5.75	Healthy	138.38	1
302105	1	Male neutered	4.17	Healthy	75.26	1
286123	2	Male neutered	7.37	Healthy	33.44	1
284045	3	Male neutered	5.7	Healthy	18.42	1
278111	3	Male neutered	6.96	Healthy	30.13	1
303356	1	Male neutered	5.49	Healthy	22.91	1
312485	2	Male intact	5.6	Healthy	6.07	1
312431	2	Female intact	6.8	Healthy	10.5	1
312434	3	Female intact	5.46	Healthy	70.17	1
312483	5	Male intact	4.1	Healthy	13.94	1
246985	12	Female spayed	6.42	Healthy	34.37	1
234401	8	Male neutered	5.5	Healthy	18.34	1
276250	3	Male neutered	4.3	Healthy	114.57	1
312485	2	Male intact	5.6	Healthy	6.53	1
312431	2	Female intact	6.81	Healthy	10.28	1
312434	3	Female intact	5.46	Healthy	70.1	1
320940	3.5	Female intact	7.9	Healthy	5.85	1
320941	2	Male intact	7.07	Healthy	7.56	1
203397	15	Female spayed	6.1	HCM - B1	26.13	2
312484	4	Male intact	3.72	HCM - B1	60.24	2
206297	9	Female intact	3.9	HCM - B1	48.62	2
278505	13	Male neutered	6.1	HCM - B1	213.49	2
267860	3	Male neutered	6.4	HCM - B1	120.78	2
311382	4	Female intact	5.23	HCM - B1	94.8	2
312484	4	Male intact	3.72	HCM - B1	58.28	2
259393	7	Female spayed	5.2	HCM - B1	316.38	2
290747	7	Female spayed	4.3	HCM - B1	203.83	2
305310	12	Male neutered	5.75	HCM -B1	22.04	2
131619	6	Male neutered	6.4	HCM - B1	76.7	2
149586	13	Male neutered	6.29	HCM - B1	108.01	2
132749	10	Female spayed	4.6	HCM - B1	116.2	2
122529	10	Male neutered	4.5	HCM - B1	93.56	2
131733	7	Male neutered	7.7	HCM - B1	117.6	2
131718	10	Female spayed	6.79	HCM - B1	39.4	2
146165	8	Male neutered	6.01	HCM - B1	125.86	2
149738	10	Male neutered	6.58	HCM - B1	145.81	2
144217	9	Male neutered	4.7	HCM - B1	38.12	2
149372	2	Male neutered	5.4	HCM - B1	6.83	2
115827	6	Male neutered	6.17	HCM - B1	22.01	2
142329	1	Male neutered	5.58	HCM - B1	399.36	2
165451	5	Female spayed	4.8	HCM - B1	72.07	2
174338	1	Female spayed	3.6	HCM - B1	18	2
295154	8	Male neutered	4.2	HCM - B1	414.9	2
312790	4	Male neutered	5.5	HCM - B2	935.1	3
106067	9	Male neutered	8.8	HCM - B2	414.17	3
135273	5	Male neutered	7.4	HCM - B2	28.79	3
108620	9	Male neutered	4.8	HCM - B2	221.27	3
133770	7	Male neutered	6.3	HCM - B2	95.69	3
143196	7	Female spayed	6.68	HCM - B2	267.65	3
314198	4	Male neutered	5.45	HCM - B2	2269.67	3
286527	5	Male neutered	5.48	HCM - C	1073.05	4
314649	3	Male neutered	5.7	HCM - C	612.64	4
305694	14	Male neutered	4.4	HCM - C	187.35	4
150837	1	Female spayed	4.9	HCM - C	428.22	4
137437	9	Male neutered	6.76	HCM - C	368.63	4
302383	0.4	Male intact	1.95	DCM- Stage C	273.2	4
304925	3	Male neutered	4.7	ARVC vs unclassified cardiomyopathy- Stage C	26.3	4
311764	9	Female spayed	5.05	Mitral valve dysplasia	49.78	5
289568	1	Female intact	3.4	Atrial septal defect	101.62	5
291912	3	Female spayed	3.1	Ventricular septal defect, Mitral valve dysplasia	65.03	5
304534	1.5	Male neutered	4.32	Complete AVSD, CHF, PH, LA thrombus	10602.1	5
314427	0.75	Female intact	2.73	Partial AVSD, AV dysplasia	83.92	5
312355	1	Male neutered	5	Ventricular septal defect	18.09	5
312025	4	Male neutered	4.63	Double outlet right atrium, CHF	1379.09	5
310694	1.5	Male neutered	3.6	Mitral valve dysplasia, Tricuspid valve dysplasia	61.39	5
317313	8	Male neutered	4.86	UCM- Suspect myocarditis- Stage C	11474.7	6
309086	5	Male neutered	7.3	TMT	510.04	6
299430	0.6	Female spayed	2.9	TMT	25001	6
307587	9	Male neutered	2.55	Pre-existing HCM then TMT post anesthesia	2440.3	6
241057	14	Male neutered	4.42	Suspect Myocarditis end-stage- Stage C	1153.9	6
302169	9	Female spayed	4.2	DCM phenotype- Suspect myocarditis- Stage C	1711.8	6
317510	0.6	Male intact	3.8	VPCs- Suspect myocarditis, mild MV dysplasia	9370.8	6
318237	1	Female spayed	4.12	LV hypertrophy- Suspect myocarditis	6624	6
				Structurally and functionally normal
				Structurally normal with ventricular ectopy
				Structurally and functionally normal
				Structurally and functionally normal
				Structurally and functionally normal
				False tendon spanning mid left ventricle, mid LV obstruction
				Structurally and functionally normal
				Structurally and functionally normal
				Structurally and functionally normal
				Structurally and functionally normal
				Structurally and functionally normal
				Structurally and functionally normal
				Mild mid LV obstruction
				Structurally and functionally normal
				Structurally and functionally normal
				Structurally and functionally normal
				Structurally and functionally normal
				HCM with septal thickening
				Trace MR
				Echo diagnosis
				Structurally and functionally normal
				Structurally and functionally normal
				Structurally and functionally normal
				DRVOTO, reversed EA, interventricular septal thickening
				LV papillary muslce fusion near LV apex with no associated obstruction
				Structurally and functionally normal
				Structurally and functionally normal
				Structurally and functionally normal
				Structurally and functionally normal
				Structurally and functionally normal
				Mild mid ventricular obstruction
				Mild mid ventricular obstruction, Mild basilar septal hypertrophy, 2 single VPCs
				Structurally and functionally normal
				Mild mid left ventricular dynamic obstruction
				Structurally and functionally normal, impaired relaxation
				Mitral valve dysplasia, nonspecific cardiomyopathy
				Structurally and functionally normal
				Structurally and functionally normal
				Structurally and functionally normal
				Structurally and functionally normal
				Thinning of the perimemnbranous portion of the IVS with no shunting of blood, false tendons
				Upper normal LA and LV
				Structurally and functionally normal
				Structurally and functionally normal, MV EA reversal
				False tendons along the IVS, structurally and functionally normal
				Structurally and functionally normal
				Structurally and functionally normal
				Structurally and functionally normal
				Structurally normal with ventricular ectopy
				Structurally and functionally normal
				Structurally and functionally normal
				Structurally and functionally normal
				False tendon spanning mid left ventricle, mid LV obstruction
				Structurally and functionally normal
				Structurally and functionally normal
				Structurally and functionally normal
				Structurally and functionally normal
				Structurally and functionally normal
				Structurally and functionally normal
				Mild mid LV obstruction
				Structurally and functionally normal
				Structurally and functionally normal
				Structurally and functionally normal
				Structurally and functionally normal
				HCM with septal thickening
				Trace MR
				Echo diagnosis
				Structurally and functionally normal
				Structurally and functionally normal
				Structurally and functionally normal
				DRVOTO, reversed EA, interventricular septal thickening
				LV papillary muslce fusion near LV apex with no associated obstruction
				Structurally and functionally normal
				Structurally and functionally normal
				Structurally and functionally normal
				Structurally and functionally normal
				Structurally and functionally normal
				Mild mid ventricular obstruction
				Mild mid ventricular obstruction, Mild basilar septal hypertrophy, 2 single VPCs
				Structurally and functionally normal
				Mild mid left ventricular dynamic obstruction
				Structurally and functionally normal, impaired relaxation
				Mitral valve dysplasia, nonspecific cardiomyopathy
				Structurally and functionally normal
				Structurally and functionally normal
				Structurally and functionally normal
				Structurally and functionally normal
				Thinning of the perimemnbranous portion of the IVS with no shunting of blood, false tendons
				Upper normal LA and LV
				Structurally and functionally normal
				Structurally and functionally normal, MV EA reversal
				False tendons along the IVS, structurally and functionally normal
				Structurally and functionally normal
				Structurally and functionally normal
				Structurally and functionally normal
				Structurally normal with ventricular ectopy
				Structurally and functionally normal
				Structurally and functionally normal
				Structurally and functionally normal
				False tendon spanning mid left ventricle, mid LV obstruction
				Structurally and functionally normal
				Structurally and functionally normal
				Structurally and functionally normal
				Structurally and functionally normal
				Structurally and functionally normal
				Structurally and functionally normal
				Mild mid LV obstruction
				Structurally and functionally normal
				Structurally and functionally normal
				Structurally and functionally normal
				Structurally and functionally normal
				HCM with septal thickening
				Trace MR
				Echo diagnosis
				Structurally and functionally normal
				Structurally and functionally normal
				Structurally and functionally normal
				DRVOTO, reversed EA, interventricular septal thickening
				LV papillary muslce fusion near LV apex with no associated obstruction
				Structurally and functionally normal
				Structurally and functionally normal
				Structurally and functionally normal
				Structurally and functionally normal
				Structurally and functionally normal
				Mild mid ventricular obstruction
				Mild mid ventricular obstruction, Mild basilar septal hypertrophy, 2 single VPCs
				Structurally and functionally normal
				Mild mid left ventricular dynamic obstruction
				Structurally and functionally normal, impaired relaxation
				Mitral valve dysplasia, nonspecific cardiomyopathy
				Structurally and functionally normal
				Structurally and functionally normal
				Structurally and functionally normal
				Structurally and functionally normal
				Thinning of the perimemnbranous portion of the IVS with no shunting of blood, false tendons
				Upper normal LA and LV
				Structurally and functionally normal
				Structurally and functionally normal, MV EA reversal
				False tendons along the IVS, structurally and functionally normal
				Structurally and functionally normal
				Structurally and functionally normal
				Structurally and functionally normal
				Structurally normal with ventricular ectopy
				Structurally and functionally normal
				Structurally and functionally normal
				Structurally and functionally normal
				False tendon spanning mid left ventricle, mid LV obstruction
				Structurally and functionally normal
				Structurally and functionally normal
				Structurally and functionally normal
				Structurally and functionally normal
				Structurally and functionally normal
				Structurally and functionally normal
				Mild mid LV obstruction
				Structurally and functionally normal
				Structurally and functionally normal
				Structurally and functionally normal
				Structurally and functionally normal
				HCM with septal thickening
				Trace MR
